# Supplementary material for: Patient-Reported Outcomes among Multiple Myeloma Patients Treated with Standard of Care Idecabtagene Vicleucel
Source: Cancers (Basel). 2023 Sep 25;15(19):4711. doi: 10.3390/cancers15194711 (PMC10571575; doi:10.3390/cancers15194711)
Supplement: Supplementary file 1 [file cancers-15-04711-s001.zip]

Archive with 1 entries (1 files):
- cancers-2603780-supplementary.pdf
